# Supplementary material for: Genetic testing and serological screening for SARS-CoV-2 infection in a COVID-19 outbreak in a nursing facility in Japan
Source: BMC Infect Dis. 2021 Mar 15;21:263. doi: 10.1186/s12879-021-05972-5 (PMC7957465; doi:10.1186/s12879-021-05972-5)
Supplement: Supplementary file 1 — Additional file 1: Supplementary Table S1. Demographic characteristics and febrile episodes in Unit 1 residents based on PCR positivity. [file 12879_2021_5972_MOESM1_ESM.xlsx]

## Sheet: Sheet1
	Supplementary Table 1. Demographic characteristics and febrile episodes in Unit 1 residents based on PCR positivity.
			PCR-positive		PCR-negative
	Characteristic		(n=20)		(n=10)		P
	Gender, male		10 (50.0)		3 (30.0)		0.44
	Age, mean years ± SD (range)		84.0 ± 8.0 (70-104)		82.1 ± 7.4 (69-92)		0.39
	ADL
	ADL scores (0-6), mean scores		2.4		1.7		0.28
	Independent walking		10 (50.0)		3 (30.0)		0.44
	Chronic underlying disease
	Dementia		19 (95.0)		9 (90.0)		1
	HDS-R (0-30), mean scores		7.9		4.4		0.14
	Wandering behavior due to dementia		8 (40.0)		1 (10.0)		0.2
	Hypertension		3 (15.0)		6 (60.0)		0.03
	Cardiac disease		6 (30.0)		2 (20.0)		0.68
	Chronic pulmonary disease		1 (5.0)		1 (10.0)		1
	Renal disease		1 (10.0)		0 (0.0)		1
	Cerebrovascular disease		3 (15.0)		2 (20.0)		1
	Hepatic disease		2 (10.0)		0 (0.0)		0.54
	Diabetes		2 (10.0)		0 (0.0)		0.54
	Hyperlipidemia		0 (0.0)		2 (20.0)		0.1
	Cancer		2 (10.0)		0 (0.0)		0.54
	Febrile episode during the past 14 days		10 (50.0)a)		6 (60.0)b)		0.71
	Data are no. (%) of residents, unless indicated otherwise.
	a) Febrile episodes during the 14 days prior to the date of the first PCR positivity were counted.
	b) Febrile episodes during the 14 days prior to the date of April 23 were counted.
