# Supplementary material for: Genetic testing and serological screening for SARS-CoV-2 infection in a COVID-19 outbreak in a nursing facility in Japan
Source: BMC Infect Dis. 2021 Mar 15;21:263. doi: 10.1186/s12879-021-05972-5 (PMC7957465; doi:10.1186/s12879-021-05972-5)
Supplement: Supplementary file 2 — Additional file 2: Supplementary Table S2. Symptomatic status of residents and staff with positive PCR results in Facility/Unit-wide testing [file 12879_2021_5972_MOESM2_ESM.xlsx]

## Sheet: Sheet1
	Supplementary Table 2. Symptomatic status of residents and staff with positive PCR results in Facility/Unit-wide testing
			Positive results of PCR assay for SARS-CoV-2
			Facility/Unit-wide testing
			April 1-2		April 13-14		April 23-24		Total
	Unit 1
	Residents		6 (sym,4;presym,2;asym,0)		N/A		3 (sym,1;presym,0;asym,2)		9 (sym,5;presym,2;asym2)
	Nursing staff members		2 (sym,0;presym,0;asym 2)		5 (sym,2;presym,3;asym,0)		0		7 (sym,2;presym,3;asym,2)
	Unit 3
	Residents		N/A		1 (sym,0;presym,1;asym,0)		0		1 (sym,0;presym,1;asym,0)
	Total		8 (sym,4;presym,2;asym,2)		6 (sym,2;presym4;asym,0)		3 (sym,1;presym,0;asym,2)		17 (sym,7;presym,6;asym,4)
	Symptomatic status is defined in the methods section.
	sym, symptomatic; presym, presymptomatic; asym, asymptomatic
	SARS-CoV-2, severe acute respiratory syndrome coronavirus 2; N/A, not available
