# Supplementary material for: Genetic testing and serological screening for SARS-CoV-2 infection in a COVID-19 outbreak in a nursing facility in Japan
Source: BMC Infect Dis. 2021 Mar 15;21:263. doi: 10.1186/s12879-021-05972-5 (PMC7957465; doi:10.1186/s12879-021-05972-5)
Supplement: Supplementary file 3 — Additional file 3: Supplementary Table S3. Result list of IgG antibody quantification assay. [file 12879_2021_5972_MOESM3_ESM.xlsx]

## Sheet: Sheet1
	Supplementary Table 3. Result list of IgG antibody quantification assay
						1st date of	Date of serum
	Sample no.		no.	Age/sex	Unit	PCR positivity	sample collection	IgG antibody kit (+/-)	IgG antibody quantification (+/-)a)
	1	Residents	1	82/M	1	April 1	April 10	IgG+	7.7	IgG+
	2		2	70/M	1	April 1	May 7	IgG+	5.6	IgG+
	3		3	71/M	1	April 1	May 8	IgG+	8.85	IgG+
	4		4	77/F	1	April 1	April 13	IgG+	7.45	IgG+
	5		5	84/M	1	April 1	April 30	IgG+	8.86	IgG+
	6		6	98/F	1	April 1	April 30	IgG+	8.8	IgG+
	7		7	83/M	1	April 8	May 27	IgG+	5.89	IgG+
	8		8	92/M	1	April 8	May 11	IgG+	8.99	IgG+
	9		9	91/M	1	April 9	May 27	IgG+	8.06	IgG+
	10		12	83/F	1	April 11	April 30	IgG+	9.01	IgG+
	11		13	86/F	1	April 20	May 21	IgG+	4.33	IgG+
	12		14	89/M	1	April 20	May 21	IgG+	8.2	IgG+
	13		15	84/F	1	April 20	May 27	IgG+	5.58	IgG+
	14		16	88/M	1	April 21	April 30	IgG+	1.8	IgG+
	15		17	87/F	1	April 21	April 30	IgG+	7.46	IgG+
	16		18	80/F	1	April 23	April 23	IgG-	0.76	IgG-
	17						April 30	IgG+	5.38	IgG+
	18		19	104/F	1	April 23	April 23	IgG-	0.05	IgG-
	19						April 30	IgG+	2.58	IgG+
	20		20	78/F	1	April 23	April 23	IgG+	8.13	IgG+
	21						April 30	IgG+	8.58	IgG+
	22		21	60/F	3	April 12	April 30	IgG+	2.2	IgG+
	23		23	74/F	3	April 16	May 12	IgG+	2.18	IgG+
	24		25	88/F	3	April 28	April 28	IgG-	3.21	IgG+
	25		26	82/F	2	N/A	April 27	IgG+	0.07	IgG-
	26						June 12	IgG+	0.07	IgG-
	27		27	91/F	1	N/A	April 23	IgG+	8.03	IgG+
	28						June 12	IgG+	6.25	IgG+
	29		28	82/F	2	N/A	April 27	IgG-	1.2	IgG-
	30						May 1	IgG+	6.88	IgG+
	31						June 15	IgG+	5.07	IgG+
	32		29	82/M	1	N/A	June 12	IgG-	0.09	IgG-
	33		30	92/F	1	N/A	June 12	IgG-	0.03	IgG-
	34		31	80/M	1	N/A	June 12	IgG-	0.03	IgG-
	35		32	77/M	1	N/A	June 12	IgG-	0.03	IgG-
	36		33	85/F	1	N/A	June 12	IgG-	0.02	IgG-
	37		34	81/F	1	N/A	June 12	IgG-	0.02	IgG-
	38		35	69/F	1	N/A	June 12	IgG-	0.09	IgG-
	39		36	89/F	1	N/A	June 12	IgG-	0.02	IgG-
	40		37	75/F	1	N/A	June 12	IgG-	0.02	IgG-
	41	Staff members	1	46/F	1	March 31	April 27	IgG+	7.87	IgG+
	42		2	27/F	1	April 1	April 27	IgG+	6.79	IgG+
	43		3	47/M	1	April 1	April 24	IgG+	3.64	IgG+
	44		4	41/F	1	April 6	April 24	IgG+	4.43	IgG+
	45		5	64/M	1	April 13	May 15	IgG+	8.26	IgG+
	46		6	66/F	1	April 13	May 11	IgG+	7.71	IgG+
	47		7	28/M	1	April 13	May 21	IgG+	6.54	IgG+
	48		8	60/M	1	April 13	May 11	IgG+	8.59	IgG+
	49		9	58/F	1	April 14	April 30	IgG+	8.59	IgG+
	50		10	57/F	2	April 10	April 27	IgG-	0.08	IgG-
	51						May 8	IgG-	0.08	IgG-
	52		11	56/M	3	April 8	May 11	IgG+	8.93	IgG+
	53		12	62/F	3	April 22	May 11	IgG+	8.07	IgG+
	a) The calculated signal-to-cutoff values of ≥1.4 indicate positive detection of anti-SARS-CoV-2 IgG antibodies.
	N/A, not applicable
